# Supplementary material for: Purkinje cell axonal swellings enhance action potential fidelity and cerebellar function
Source: Nat Commun. 2021 Jul 5;12:4129. doi: 10.1038/s41467-021-24390-4 (PMC8257784; doi:10.1038/s41467-021-24390-4)
Supplement: Supplementary file 7 — Source Data [file 41467_2021_24390_MOESM7_ESM.xlsx]

## Sheet: Fig. 1c-d
				Unit = Percentage of spike failures per 1000 spikes
	Cell ID	Control Axon	Axonal Swellings
	Cell01	4.07609	1.13737
	Cell02	1.25892	0.438532
	Cell03	13.9021	0.45045
	Cell04	4.24929	0
	Cell05	7.18294	0.578955
	Cell06	4.17578	3.11735
	Cell07	10.4044	3.28103
	Cell08	0.406835	1.10482
	Cell09	5.58092	0
	Cell10	2.7608
	Cell11	12.7768

## Sheet: Fig. 1e
																																																	Cell ID
																																																	Cell01
																																																	Cell02
																																																	Cell03
																																																	Cell04
																																																	Cell05
																																																	Cell06
																																																	Cell07
																																																	Cell08
																																																	Cell09
																																																	Cell10
																																																	Cell11
[truncated: 2 more columns]

## Sheet: Fig. 1f and Supp. Fig. 3
		Control Axons				Axonal Swellings
	Cell ID	Firing Frequency	CV		Cell ID	Firing Frequency	CV
	Cell01	45.2059	0.316836		Cell01	63.959	0.333369
	Cell02	52.8869	0.606166		Cell02	106.158	1.28354
	Cell03	52.9023	0.419909		Cell03	41.2254	0.272745
	Cell04	43.7697	0.473205		Cell04	54.2819	0.91947
	Cell05	55.0007	0.424713		Cell05	42.938	0.606255
	Cell06	47.3467	0.401647		Cell06	56.0445	0.325526
	Cell07	64.1757	0.463921		Cell07	43.4692	0.370067
	Cell08	34.0976	0.190319		Cell08	64.2953	0.221569
	Cell09	80.9176	0.338703		Cell09	37.2504	0.0441977
	Cell10	70.0285	0.210281		Cell10	52.1257	0.383001
	Cell11	29.3503	0.339909		Cell11	53.5007	0.360274
	Cell12	29.5004	0.126684		Cell12	60.1258	0.364562
	Cell13	32.2504	0.156543		Cell13	32.5004	0.137039
	Cell14	41.1255	0.523467		Cell14	64.6258	0.100669
	Cell15	70.7509	0.183022		Cell15	30.7504	0.105782
	Cell16	42.5005	0.251749		Cell16	16.7502	0.238086
	Cell17	39.6255	0.268553		Cell17	37.0005	0.324496
	Cell18	71.2509	0.313013		Cell18	38.3755	0.241181
	Cell19	82.751	0.363186		Cell19	30.1254	0.164598
	Cell20	33.6254	0.134089		Cell20	30.7504	0.0821676
	Cell21	42.6255	0.127651		Cell21	26.2503	0.150325
	Cell22	27.6253	0.374666		Cell22	26.3753	0.218812
	Cell23	31.2504	0.446609		Cell23	29.2504	0.11804
	Cell24	27.5003	0.162746		Cell24	28.5004	0.149173
	Cell25	40.6255	0.274854		Cell25	59.2507	0.142283
	Cell26	32.1254	0.22082		Cell26	26.3753	0.32181
	Cell27	23.8753	0.126523
	Cell28	27.6253	0.0977212
	Cell29	37.3755	0.171104

## Sheet: Fig. 2b, c, d
Frequency	Control1	Control2	Control3	Control4	Control5	Swelling 1	Swelling 2	Swelling 3	Swelling 4
20				100	92.77		100
40	95.4545	98.3741	100	95.5357	79.955	100		100	94.1176
60	92.4702	97.8119	100	89.7023	72.855	100			97.2861
80	92.4069	99.7748		89.1176		99.75		93.5484	95.4735
100	93.6624	99.8866		81.7849		100		93.0233	95.0556
120	94.2857	99.4571	100			99.569		94.4444	97.7354
140	75	98.5982	100			99.2647	98.4615	95.4459	97.2557
160		94.443	99.0625			98.5551	96.7692	98.6842	96
180		95.4191	95.4577			96.0507

## Sheet: Fig. 2e
			Unit =Axosomatic delay
Cell ID	Control Axon	Axonal Swellings
Cell01	369.186	350.721
Cell02	-182.582	-275.903
Cell03	-449.719	7.763
Cell04	-454.75	-243.886
Cell05	-346

## Sheet: Fig. 3c
					Unit = Organelle area/axon area (%)
	Axon ID	Control Axon	Axonal Swellings
	Axon01	35.8078	25.9592
	Axon02	19.2578	36.7412
	Axon03	26.8566	55.4749
	Axon04	19.1538	27.4599
	Axon05	22.2653	25.0857
	Axon06	17.3965	40.6705
	Axon07	15.5624	34.2659
	Axon08	2.53366	37.912
	Axon09	30.7855	31.2423
	Axon10	25.4221	39.5008
	Axon11	31.8522	32.4017
	Axon12	55.1443	20.0152
	Axon13	27.5533	24.3491
	Axon14	24.7688	28.9912
	Axon15	28.2434	24.9595
	Axon16	36.5321
	Axon17	40.4979

## Sheet: Fig. 4b-c
		Soma					Unit = firing frequency (%)														Axon
			Cell_01	Cell_02	Cell_03	Cell_04	Cell_05	Cell_06	Cell_07	Cell_08	Cell_09	Cell_10	Cell_11	Cell_12	Cell_13	Cell_14	Cell_15	Cell_16	Cell_17				Cell_01	Cell_02	Cell_03	Cell_04	Cell_05	Cell_06	Cell_07	Cell_08	Cell_09	Cell_10	Cell_11	Cell_12	Cell_13	Cell_14	Cell_15	Cell_16	Cell_17
Time (min)	Time (min)	Wave #	%FF	%FF	%FF	%FF	%FF	%FF	%FF	%FF	%FF	%FF	%FF	%FF	%FF	%FF	%FF	%FF	%FF		Time (min)	Wave #	%FF	%FF	%FF	%FF	%FF	%FF	%FF	%FF	%FF	%FF	%FF	%FF	%FF	%FF	%FF	%FF	%FF
0	0	1-3	1	1	1	1	1	1	1	1	1	1	1	1	1	1	1	1	1		0	1-3	1	1	1	1	1	1	1	1	1	1	1	1	1	1	1	1	1
1.5	1.5	4-6	1.00543	0.960834	1.07171	0.942639	0.957673	1.04813	0.987765	0.992169	0.86097	1.01303	0.972546	1.01028	1.07054	1.10064	1.22208	1.07979	0.927058		1.5	4-6	1.0372	0.981292	0.731403	0.942386	1.08098	1.05133	1.24926	1.05514	0.60397	1.02784	0.86939	1.17653	1.33173	1.15158	1.14107	0.980025	0.906912
3	3	7-9	0.994565	0.963334	1.03586	0.875972	0.862964	1.04813	1.36697	0.817674	0.732781	1.04603	1.04475	1.04028	0.979253	1.08646	0.700897	1.06076	0.919999		3	7-9	0.732142	1.01216	0.626087	0.832306	0.982209	1.05841	1.52226	0.882203	0.476371	1.07327	0.911904	1.14013	0.975961	1.10987	1.18495	0.92268	0.894898
4.5	4.5	10-12	0.827901	1.0225	1.01195	0.896124	0.925398	1.06417	1.63303	0.703579	0.336734	1.00448	0.972546	0.857756	1.0083	0.856131	0.707317	1.04246	0.85647		4.5	10-12	0.909226	1.03929	0.528504	0.879629	1.03804	1.04602	0.670625	0.774436	0.406899	1.00942	1.04653	0.648772	0.408653	0.92065	1.17033	0.700387	0.891893
6	6	13-15	0.713768	0.986668	0.920316	0.837211	0.901059	1.05348	1.92049	0.5	0.0497448	0.907944	0.795413	0.0874035	0.84924	0.65769	1.04493	0.936309	0.548236		6	13-15	0.278274	1.06268	0.582609	0.75823	0.918405	1.04955	0.246292	0.567668	0.160208	0.912404	0.919697	0.32666	0	0.746694	1.10345	0.701675	0.885889
7.5	7.5	16-18	0.648551	1.0075	0.976096	0.776747	0.905291	0.934046	1.75535	0.410514	0.075893	0.805294	0.454683	0.0351327	0.325035	0.476967	1.7009	0.83382	0.214118		7.5	16-18	0.0580358	0.74275	0.394203	0.683127	0.992024	1.08495	0.700299	0.467417	0.0765596	0.809251	0.211857	0.165605	0	0.679551	0.184953	0.643684	0.852859
9	9	19-21	0.586956	0.868334	1	0.67907	0.712699	0.814616	1.71253	0.482102	0.0650511	0.665988	0.129748	0.0368466	0.251729	0.338767	0.124519	0.346266	0		9	19-21	0	0.131899	0.410629	0.454733	0.322085	1.08318	0.643919	0.50501	0.0255199	0.66926	0.0899858	0.119199	0	0.566633	0.120167	0.320232	0.744744
10.5	10.5	22-24	0.253624	0.8325	0.960157	0.728684	0.762964	0.743315	1.44953	0.4217	0.0331633	0.574337	0.118466	0.0728363	0.19917	0.237421	0.0372273	0	0		10.5	22-24	0	0	0.101449	0.317902	0.343558	0.980528	0.95549	0.0977441	0.0113422	0.566106	0.147378	0.0491357	0	0.335706	0.048067	0	0.363365
12	12	25-27	0	0.758333	1.03187	0.548839	0.734921	0.595363	1.33333	0.0581655	0.0235969	0.586557	0.239188	0.025707	0.0414937	0.160879	0.0603336	0	0		12	25-27	0	0	0.105314	0.0380659	0.339878	0.861945	0.655788	0.0338345	0	0.477691	0.22461	0.0518654	0	0.0223805	0.0428422	0	0
13.5	13.5	28-30	0	0.6525	1.03983	0	0.345503	0.52763	1.38838	0.0469799	0.00765306	0.661099	0.243701	0.0137104		0.116938	0.016688	0			13.5	28-30	0	0	0	0	0.0239264	0.824777	0.207716	0.0250626	0	0.39787	0.133207	0.0354868		0	0	0
15	15	31-33	0	0.577501	1.05976	0	0.395238	0.26738	0.834857	0	0.00956634	0.30672	0.678075	0		0.0892984		0			15	31-33	0	0	0	0	0.0288343	0.736284	0.234422	0	0	0.338927	0.099197	0.0191083		0		0
16.5	16.5	34-36	0	0.295	1.13545	0	0.27619	0.212121	0.43425	0	0	0.180855	0.451298	0		0.0680368					16.5	34-36	0	0	0	0	0.0263804	0.596457	0.160238	0	0.0134688	0.124028	0.160841	0.0136488		0
18	18	37-39	0	0.1075	1.20717	0	0.221693	0.165775	0.345565	0	0	0.0843177	0.127492	0.025707		0.0588235					18	37-39	0.0357143	0	0	0	0.0269938	0.19292	0.127597	0	0	0.0699961	0.116911	0		0
19.5	19.5	40-42	0	0.0675	1.23505	0	0.157143	0.201426	0.25688	0	0.0133929	0.0342159	0.0236931	0.0119966		0.0637845					19.5	40-42	0	0	0	0	0.0171779	0.0601767	0	0	0.00992439	0.0405238	0.0715636	0.023658		0
21	21	43-45	0	0.0641666	1.26294	0	0.0402117	0.286988	0.201834	0	0	0.0171079	0.106055	0.0239931		0.0836286					21	43-45	0	0	0	0	0	0.0495574	0	0.0238095	0	0.0589439	0.0155881	0.155596		0
22.5	22.5	46-48	0	0.0591667	1.23108	0	0.021164	0	0.24159	0	0.0127551	0.0207739	0.168108	0.0205655		0.0652019					22.5	46-48	0	0	0	0	0	0	0	0.0200501	0	0.020876	0.0368445	0.0181984		0
24	24	49-51	0	0	1.27091	0	0.0243387	0	0.189602	0	0	0.0708757	0.244829	0.0119966		0.0595323					24	49-51	0.0758928	0	0	0	0	0	0	0	0	0.015964	0.0609353	0.0181984		0
25.5	25.5	52-54	0	0	1.28685	0	0.0296297	0	0.25688	0	0.0102041	0.0488797	0.155698	0		0.0347272					25.5	52-54	0	0	0	0	0	0	0	0	0	0.02456	0.042513	0.0118289		0
27	27	55-57	0	0	1.27091	0	0.0174603	0	0.174312	0	0	0	0.073336	0		0.0347272					27	55-57	0	0	0	0	0	0	0.0890214	0	0	0	0.0347189	0.0136488		0
28.5	28.5	58-60	0	0	1.28685	0	0	0	0.311926	0	0.0133929	0.0171079	0.0767206	0.0197087		0.0212615					28.5	58-60	0	0.0233864	0	0	0	0	0	0	0	0	0.0113368	0.0181984		0
30	30	61-63	0	0	1.27888	0	0	0	0	0	0	0	0.0767206	0.0479862							30	61-63	0	0	0	0.0298354	0	0	0	0	0	0	0.0170052	0.0828025
31.5	31.5	64-66	0	0	1.30279	0	0	0	0.3211	0	0	0.0317717	0.0496428	0.0119966							31.5	64-66	0	0	0	0.0432098	0	0	0	0	0	0.0528041	0.0120453	0.0327571
33	33	67-69	0	0	1.27888	0	0	0	0.403669	0	0	0.0207739	0.0327191	0							33	67-69	0.0505952	0.0233864	0	0	0	0.562832	0	0	0	0	0.0120453	0
34.5	34.5	70-72	0	0	1.24303	0	0	0	0	0	0	0.0244399	0.0180519	0							34.5	70-72	0	0	0	0	0	0	0	0	0	0.02456	0.0162966	0
36	36	73-75	0	0	1.2749	0	0	0	0	0	0	0.0146639	0	0							36	73-75	0.0513394	0	0	0	0	0	0	0.0175438	0	0	0.0247992	0
37.5	37.5	76-78	0	0	1.2231	0	0	0	0.232416	0	0	0	0.0270778	0							37.5	76-78	0	0	0	0	0	0	0	0	0	0	0.0297591	0
39	39	79-81	0	0	1.26294	0	0	0	0	0	0	0	0	0							39	79-81	0	0	0	0	0	0	0	0	0	0	0.0148795	0
40.5	40.5	82-84	0	0	1.23904	0	0	0	0	0	0	0.0171079	0	0							40.5	82-84	0.080357	0	0	0	0	0	0	0	0	0.0356121	0.00850259	0.0181984
42	42	85-87	0	0	1.2231	0	0	0	0	0	0.00765306	0.0244399	0.0135389	0.0137104							42	85-87	0	0	0	0	0	0	0	0	0	0.0491198	0.0127539	0.0646042
43.5	43.5	88-90	0	0	1.23108	0	0	0	0	0	0.0133929	0.0244399	0.0135389	0.0179949							43.5	88-90	0.0654761	0	0	0.0246913	0	0	0	0	0.0134688	0	0.0120453	0.0400365
45	45	91-93	0	0	1.23108	0	0	0	0	0.0134228	0	0	0	0							45	91-93	0	0	0	0	0	0	0	0	0.0163044	0	0	0.0245677
46.5	46.5	94-96	0	0	1.17529	0	0	0	0	0.0167785	0.0197704	0	0	0							46.5	94-96	0.0714285	0	0	0	0.0147239	0	0	0	0	0	0	0.0536851
48	48	97-99	0	0	1.23108	0	0	0	0	0	0.0102041	0	0	0.0119966							48	97-99	0.0372025	0.0215154	0.046377	0	0	0	0	0	0.012051	0	0	0.010919
49.5	49.5	100-102	0	0	1.20318	0	0	0	0	0	0.0108418	0	0	0							49.5	100-102	0	0	0	0	0	0	0	0	0	0	0.0120453	0.021838
51	51	103-105	0	0	1.24303	0	0	0	0	0	0	0	0	0.0137104							51	103-105	0	0	0	0	0.0177915	0	0	0	0	0	0.0134625	0.0300274
52.5	52.5	106-108	0	0	1.11553	0	0	0	0	0	0.00892858	0	0	0.0137104							52.5	106-108	0.0625	0	0	0	0	0	0	0	0	0	0	0
54	54	109-111	0	0	1.17132	0	0	0	0	0	0.0204082	0	0	0.0111397							54	109-111	0.0461309	0	0	0	0	0.0460178	0	0	0.0106333	0	0	0
55.5	55.5	112-114	0	0	1.2231	0	0	0	0	0	0.0140306	0	0	0							55.5	112-114	0	0	0	0	0	0	0	0	0	0	0.0127539	0
57	57	115-117	0	0	1.31474	0	0	0	0.287461	0	0	0	0	0							57	115-117	0	0	0	0	0	0	0	0.0225564	0	0	0	0
58.5	58.5	118-120	0	0	1.26294	0	0	0	0	0.0178971	0	0	0	0.0128535							58.5	118-120	0.107143	0	0	0	0	0	0	0.018797	0	0	0	0
60	60	121-123	0	0	1.2988	0	0	0	0	0.0290826	0	0.0158859	0	0.0111397							60	121-123	0	0	0	0	0	0	0	0	0	0	0	0
61.5	61.5	124-126	0	0	1.38246	0	0	0	0	0.0302013	0	0.0171079	0	0.0102828							61.5	124-126	0	0	0	0	0	0	0	0.018797	0	0	0	0
63	63	127-129	0	0	1.34661	0	0	0	0	0.01566	0	0	0	0							63	127-129	0	0	0	0	0	0	0	0.0150376	0	0	0	0
64.5	64.5	130-132	0	0	1.16733	0	0	0	0.250764	0	0	0	0	0							64.5	130-132	0	0	0	0	0	0	0	0	0	0	0	0
66	66	133-135	0	0	1.1992	0	0	0	0	0	0	0	0	0							66	133-135	0	0	0	0	0	0	0	0	0	0	0	0
67.5	67.5	136-138	0	0	1.25099	0	0	0	0	0	0.00892858	0	0	0.0102828							67.5	136-138	0	0	0	0	0	0	0	0	0	0	0	0
69	69	139-141	0	0	1.25896	0	0.0132275	0	0	0	0.00765306	0	0	0.0197087							69	139-141	0	0	0	0	0	0	0	0	0	0	0.0099197	0.0136488
70.5	70.5	142-144	0	0	1.27888	0	0	0	0	0.0190157	0.0159439	0	0	0							70.5	142-144	0	0	0	0	0	0	0	0	0	0	0	0
72	72	145-147	0	0	1.20717	0	0	0	0	0.0346756	0	0	0	0							72	145-147	0	0	0	0	0	0	0	0	0.00921549	0	0	0
73.5	73.5	148-150	0	0	1.36652	0	0	0	0	0	0	0.0183299	0	0							73.5	148-150	0	0	0	0	0	0	0	0	0	0.019648	0	0
75	75	151-153	0	0	1.3745	0	0	0	0	0	0	0	0	0							75	151-153	0	0	0	0	0	0	0	0	0.00992439	0.015964	0	0
76.5	76.5	154-156	0	0	1.23904	0	0	0	0	0	0.00892858	0	0	0							76.5	154-156	0	0	0	0	0	0	0	0	0.0113422	0.02456	0	0
78	78	157-159	0	0	1.247	0	0	0	0	0	0	0	0	0							78	157-159	0	0	0	0	0	0	0	0	0	0.02456	0	0
79.5	79.5	160-162	0	0	1.2749	0	0	0	0	0	0	0	0	0							79.5	160-162	0	0	0	0	0	0	0	0.0150376	0	0.01842	0	0
81	81	163-165	0	0	1.28685	0	0	0	0	0	0	0	0	0							81	163-165	0	0	0	0	0	0	0	0	0	0	0	0
82.5	82.5	166-168	0	0	1.22709	0	0	0	0	0.0190157	0.00829081	0	0	0							82.5	166-168	0	0	0	0	0	0.0513274	0	0	0	0	0	0
84	84	169-171	0	0	1.29481	0	0.0179894	0	0	0	0	0	0	0.0111397							84	169-171	0	0	0.0299517	0	0	0	0	0	0	0	0	0.0118289
85.5	85.5	172-174	0	0	1.28286	0	0	0	0.229357	0	0	0	0	0.0102828							85.5	172-174	0	0	0.0289856	0	0	0	0	0	0	0.025788	0	0.0127389
87	87	175-177	0	0	0	0	0	0	0	0		0	0	0							87	175-177	0	0	0.0270531	0	0	0	0	0		0	0.0120453	0
88.5	88.5	178-180	0	0	0	0	0	0	0			0	0	0.017138							88.5	178-180	0	0	0	0	0	0	0			0.017192	0	0
90	90	181-183	0	0	0.836651	0	0	0	0			0	0	0.0222794							90	181-183	0	0	0.0212561	0	0	0	0			0	0	0

## Sheet: Fig. 4e
			Unit = % Purkinje cells with newly formed axonal swellings
		ACSF						Low TTX						High TTX
			Time 0h	Time 1h	Time 2h	Time 3h			Time 0h	Time 1h	Time 2h	Time 3h			Time 0h	Time 1h	Time 2h	Time 3h
		Acqui 01	0	5.26316	5.26316	5.26316		Acqui 01	0	0	9.375	9.375		Acqui 01	0	0	0	0
		Acqui 02	0	0	0	0		Acqui 02	0	2.63158	5.26316	5.26316		Acqui 02	0	1.69492	1.69492	3.38983
		Acqui 03	0	0	0	0		Acqui 03	0	6.06061	15.1515	15.1515		Acqui 03	0	0	0	0
		Acqui 04	0	0	0	0		Acqui 04	0	5.88235	5.88235	5.88235		Acqui 04	0	0	1.85185	1.85185
		Acqui 05	0	0	0	0		Acqui 05	0	0	3.22581	3.22581		Acqui 05	0	2.22222	2.22222	4.44444
		Acqui 06	0	3.44828	3.44828	3.44828		Acqui 06	0	16.6667	22.2222	27.7778		Acqui 06	0	3.84615	3.84615	3.84615
								Acqui 07	0	3.125	9.375	12.5
								Acqui 08	0	2.5	2.5	2.5
								Acqui 09	0	3.44828	6.89655	13.7931
								Acqui 10	0	3.7037	5.55556	5.55556
								Acqui 11	0	6.34921	7.93651	7.93651
								Acqui 12	0	0	0	0
								Acqui 13	0	1.85185	1.85185	1.85185
								Acqui 14	0	3.84615	7.69231	7.69231
								Acqui 15	0	3.50877	5.26316	5.26316
								Acqui 16	0	7.5	12.5	15
								Acqui 17	0	2.7027	5.40541	8.10811
								Acqui 18	0	0	5.88235	11.7647
								Acqui 19	0	1.88679	3.77358	3.77358
								Acqui 20	0	0	0	0
								Acqui 21	0	2.22222	6.66667	8.88889
								Acqui 22	0	0	5.26316	5.26316
								Acqui 23	0	3.57143	3.57143	3.57143
								Acqui 24	0	3.125	4.6875	4.6875
								Acqui 25	0	4.44444	4.44444	4.44444
								Acqui 26	0	0	0	0
								Acqui 27	0	12	12	12
								Acqui 28	0	4.34783	4.34783	4.34783
								Acqui 29	0	0	3.0303	3.0303
								Acqui 30	0	0	6.89655	6.89655
								Acqui 31	0	2.38095	4.7619	4.7619
								Acqui 32	0	2.94118	2.94118	2.94118
								Acqui 33	0	2.94118	2.94118	8.82353
								Acqui 34	0	5.88235	8.82353	8.82353
								Acqui 35	0	0	0	0
								Acqui 36	0	2.85714	11.4286	20
								Acqui 37	0	1.75439	5.26316	5.26316
								Acqui 38	0	0.194175	3.92157	3.92157

## Sheet: Fig. 4g
	Control Axon						Axonal Swellings
		Time 0h	Time 1h	Time 2h	Time 3h			Time 0h	Time 1h	Time 2h	Time 3h
	Cell01	11.3835	11.4341	13.7376	16.7147		Cell01	4.62542	5.65207	13.0173	21.9891
	Cell02	6.89656	8.1044	11.7323	12.6592		Cell02	5.6354	5.74654	13.6199	22.4706
	Cell03	5.91225	7.52532	6.13242	5.19059		Cell03	8.82274	12.7834	62.8555	116.165
	Cell04	5.91476	10.308	10.0483	9.87269		Cell04	6.77416	15.7076	30.5075	36.4138
	Cell05	33.6779	34.5333	78.2623	66.4762		Cell05	20.4962	26.1482	40.9303	75.0672
	Cell06	6.10902	9.72324	9.45577	23.7233		Cell06	7.50613	10.4451	21.2004	35.0209
	Cell07	17.1111	61.835	21.4395	14.3517		Cell07	31.7344	61.5896	100.674	122.416
	Cell08	13.3164	11.4152	18.8623	18.5744		Cell08	68.1855	96.8544	88.0197	141.901

## Sheet: Fig. 5b
			Unit = % Purkinje cells with newly formed axonal swellings
	0mM Ca						0mM Ca -Low TTX						2mM Ca -Low TTX						3mM Ca -Low TTX
		Time 0h	Time 1h	Time 2h	Time 3h			Time 0h	Time 1h	Time 2h	Time 3h			Time 0h	Time 1h	Time 2h	Time 3h			Time 0h	Time 1h	Time 2h	Time 3h
	Acqui 01	0	0	1.35135	1.35135		Acqui 01	0	0	0	0		Acqui 01	0	6.34921	7.93651	7.93651		Acqui 01	0	2.5641	2.5641	2.5641
	Acqui 02	0	0	0	2.08333		Acqui 02	0	0	1.6129	1.6129		Acqui 02	0	0	0	0		Acqui 02	0	9.67742	12.9032	12.9032
	Acqui 03	0	1.81818	1.81818	1.81818		Acqui 03	0	0	1.63934	1.63934		Acqui 03	0	1.85185	1.85185	1.85185		Acqui 03	0	0	0	0
	Acqui 04	0	5.88235	5.88235	5.88235		Acqui 04	0	0	0	0		Acqui 04	0	3.84615	7.69231	7.69231		Acqui 04	0	0	2.63158	2.63158
	Acqui 05	0	0	0	0		Acqui 05	0	0	0	0		Acqui 05	0	3.50877	5.26316	5.26316		Acqui 05	0	2.77778	11.1111	11.1111
	Acqui 06	0	0	0	0		Acqui 06	0	2.5	2.5	0		Acqui 06	0	7.5	12.5	15		Acqui 06	0	2.22222	4.44444	6.66667
	Acqui 07	0	0	0	0		Acqui 07	0	0	0	3.125		Acqui 07	0	2.7027	5.40541	8.10811		Acqui 07	0	11.1111	13.8889	13.8889
	Acqui 08	0	1.6129	1.6129	1.6129		Acqui 08	0	0	0	0		Acqui 08	0	0	5.88235	11.7647		Acqui 08	0	2.38095	4.7619	4.7619
	Acqui 09	0	2.32558	2.32558	2.32558		Acqui 09	0	0	0	0		Acqui 09	0	1.88679	3.77358	3.77358		Acqui 09	0	4.7619	4.7619	4.7619
	Acqui 10	0	0	0	0		Acqui 10	0	0	0	0		Acqui 10	0	0	0	0		Acqui 10	0	6.66667	6.66667	6.66667
	Acqui 11	0	0	0	0		Acqui 11	0	0	2.17391	2.17391		Acqui 11	0	2.22222	6.66667	8.88889		Acqui 11	0	3.33333	6.66667	6.66667
	Acqui 12	0	4.7619	4.7619	4.7619		Acqui 12	0	2.32558	2.32558	6.97674		Acqui 12	0	0	5.26316	5.26316		Acqui 12	0	4.54545	4.54545	9.09091
							Acqui 13	0	0	5.55556	5.55556		Acqui 13	0	3.57143	3.57143	3.57143
							Acqui 14	0	1.53846	1.53846	3.07692		Acqui 14	0	3.125	4.6875	4.6875
							Acqui 15	0	0	1.85185	3.7037

[truncated: 18 more sheets: Fig. 5c, Fig. 6b-e, Supp. Fig. 11, Fig. 6g-j, Supp. Fig. 11, Fig. 6l-o,  Supp. Fig. 11, Supp. Fig 1b, Supp. Fig 2a-c, Supp. Fig2d, Supp. Fig 3, Supp. Fig. 4a, Supp. Fig. 4b-c, Supp. Fig. 5b, Supp. Fig. 6b, Supp. Fig 7a-b, Supp. Fig 8a-b, Supp. Fig 9a, Supp. Fig 9b, Supp. Fig 10b, Supp. Fig 10c-d]
